# Supplementary material for: Influence of Rigid Polyurethane Foam Production Technology on Cryogenic Water Uptake
Source: Polymers (Basel). 2025 Jun 16;17(12):1669. doi: 10.3390/polym17121669 (PMC12196953; doi:10.3390/polym17121669)
Supplement: Supplementary file 1 [file polymers-17-01669-s001.zip]

Archive with 1 entries (1 files):
- polymers-3702275-supplementary.pdf
